# Supplementary material for: Effects of Subtoxic Concentrations of Atrazine, Cypermethrin, and Vinclozolin on microRNA-Mediated PI3K/Akt/mTOR Signaling in SH-SY5Y Cells
Source: Int J Mol Sci. 2022 Nov 22;23(23):14538. doi: 10.3390/ijms232314538 (PMC9737829; doi:10.3390/ijms232314538)
Supplement: Supplementary file 1 [file ijms-23-14538-s001.zip]

Archive with 1 entries (1 files):
- ijms-2040931-supplementary.pdf
